# Supplementary material for: Composition of Micro-eukaryotes on the Skin of the Cascades Frog (Rana cascadae) and Patterns of Correlation between Skin Microbes and Batrachochytrium dendrobatidis
Source: Front Microbiol. 2017 Dec 8;8:2350. doi: 10.3389/fmicb.2017.02350 (PMC5727676; doi:10.3389/fmicb.2017.02350)
Supplement: Supplementary file 4 [file Data_Sheet_4.XLSX]

## Sheet: Sheet1
Broad Taxonomic Group	Specific Taxonomy	Pathogenic to Free Living Animals	number of sequences	#OTU ID	Notes	Citation
Fungi	Eukaryota; __Opisthokonta; __Fungi; __Basal_fungi; __Chytridiomycota; __Batrachochytrium; __Batrachochytrium_dendrobatidis_JEL423	Yes	1442	AATT01000235	Amphibian skin pathogen responsible for species declines globably	Skerratt, L.F., Berger, L., Speare, R., Cashins, S., McDonald, K.R., Phillott, A.D., et al. (2007). Spread of chytridiomycosis has caused the rapid global decline and extinction of frogs. EcoHealth, 4(2), pp.125-134.
Fungi	Eukaryota; __Opisthokonta; __Fungi; __Ascomycota; __Pezizomycotina; __Leotiomycetes; __Calyptrozyma; __Calyptrozyma_arxii	Unknown	273	AJ496249 and New.ReferenceOTU385	Calyptrozyma arxii, A pleomorphic ascomycete, was isolated from the human oesophagus.	Boekhout, T., Roeijmans, H., and Spaay, F. (1995). A new pleomorphic ascomycete, Calyptrozyma arxii gen. et sp. nov., isolated from the human lower oesophagus. Mycological research. (10):1239-46.
Fungi	Eukaryota; __Opisthokonta; __Fungi; __Basidiomycota; __Pucciniomycotina; __Microbotryomycetes; __Rhodosporidium; __Rhodosporidium_fluviale	No	179	New.ReferenceOTU66 and AB073272	A newly described homokaryotic fruiting strain of a red pigmented yeast in the genus Rhodosporidium was isolated from the brakish waters of the miami river.	Fell, J.W., Kurtzman,. CP., Tallman, A.S., and Buck JD. (1998). Rhodosporidium fluviale sp. nov., a homokaryotic red yeast from a subtropical brackish environment. Mycologia. 1:560-4.
Fungi	Eukaryota; __Opisthokonta; __Fungi; __Nucletmycea; __Fonticula; __uncultured_fungus	NA	132	FM178228	Fonticula is a cellular slime mold which forms a fruiting body in a volcano shape.	Deasey, M.C., and Olive, L.S. (1981). Role of Golgi apparatus in sorogenesis by the cellular slime mold Fonticula alba. Science. 213(4507):561-3.
Fungi	Eukaryota; __Opisthokonta; __Fungi; __Basal_fungi; __Entomophthoromycotina; __Entomophthoraceae; __Entomophthora; __Entomophthora_culicis	Yes	91	AF368516	Entomophthora culicis, a fungus which parasitizes a variety of small adult dipteran insects, is characterized by the production of asexual spores (conidia) which are forcibly discharged. Of the four developmental possibilities available to conidia, only direct vegetative conidial germination leads to successful infection of a potential insect host. Fatty acids were found to exert profound physiol…	Kerwin, J.L. (1982). Chemical control of the germination of asexual spores of Entomophthora culicis, a fungus parasitic on dipterans. Microbiology. 128(9):2179-86.
Fungi	Eukaryota; __Opisthokonta; __Fungi; __Basal_fungi; __Chytridiomycota; __uncultured_Chytridiomycota	Unknown	80	New.CleanUp.ReferenceOTU105361	Chytrids are one of the early diverging fungal lineages and are saprobic, degrading refractory materials such as chitin and keratin, or acting as parasites.	Barr, D.J., (1990). Phylum chytridiomycota. Handbook of Protoctista. Jones & Bartlett, Boston. 454-66.
Fungi	Eukaryota; __Opisthokonta; __Fungi; __Basidiomycota; __Agaricomycotina; __Tremellomycetes; __Tremella; __Tremella_foliacea	No	66	JN043556	Tremella foliacea is a species of fungus producing brownish, frondose, gelatinous basidiocarps (fruit bodies). It is widespread, particularly in north temperate regions, and is parasitic on other species of fungi (Stereum spp.).	Donk, M.A. (1966). Check list of European hymenomycetous heterobasidia. Persoonia. 4: 145–335.
Fungi	Eukaryota; __Opisthokonta; __Fungi; __Ascomycota; __Pezizomycotina; __Eurotiomycetes; __Chaetothyriomycetidae; __Chaetothyriales; __Herpotrichiellaceae; __Capronia; __Capronia_pilosella	No	36	AJ232940	Found on wood and isolated in North America, New Zealand, Europe, Taiwan.	Capronia pilosella (Karst.) E. Müller, Trans. Br. Mycol. Soc. 88: 63. 1987.Basionym: Sphaeria pilosella Karst., Mycol. Fenn. 2: 96. 1873. http://www.bcrc.firdi.org.tw/fungi/fungal_detail.jsp?id=FU200802010025
Fungi	Eukaryota; __Opisthokonta; __Fungi; __Ascomycota; __Pezizomycotina; __Leotiomycetes; __Chlorociboria; __Chlorociboria_aeruginosa	No	29	AF292087	A blue green fungi of wood that gives wood a desirible shade of bluegreen	Ramamurthi, C.S., Korf. R.P., and Batra. L.R. (1957). A revision of the North American species of Chlorociboria (Sclerotiniaceae). Mycologia. 49(6):854-63.
Stremenophiles	Eukaryota; __SAR; __Stramenopiles; __Peronosporomycetes; __Leptolegnia; __Leptolegnia_caudata	Yes	1137	AJ238659 and New.ReferenceOTU17	Cultured from a german lake. Artificial inoculation under laboratory condition revealed L. caudata is pathogenic to mosquitos, causeding 100% mortality within 7 days of inoculation. Was not shown to have a toxic effect on crops or aquatic fauna, and thus, can be proposed as mosquito control agents, alternative to chemical insecticides.	Bisht, G.S., Joshi. C.H., Khulbe. R.D., (1996). Watermolds: Potential biological control agents of malaria vector Anopheles culicifacies. CURRENT SCIENCE-BANGALORE-. 70:393-5. Bary, A. (1888). Species der Saprolegnieen. Botanische Zeitung. 46:597-653
Stremenophiles	Eukaryota; __SAR; __Stramenopiles; __Peronosporomycetes; __Aphanomyces; __Aphanomyces_invadans	Yes	656	AF396684 and New.ReferenceOTU372	Aphanomyces invadans is a species of water mold. It causes red spot disease, or epizootic ulcerative syndrome (EUS) in many species of fish.	Blazer, V.S., Lilley, J.H., Schill, W.B., Kiryu, Y., Densmore. C.L., Panyawachira, V., and Chinabut, S. (2002). Aphanomyces invadans in Atlantic menhaden along the east coast of the United States. Journal of Aquatic Animal Health. 14(1):1-0.
Stremenophiles	Eukaryota; __SAR; __Stramenopiles; __Peronosporomycetes; __Saprolegnia; __Saprolegnia_sp._THMK0306	Yes	200	AB175931	Saprolegnia is ubiquitous in freshwater ecosystems and is the main genus of water molds responsible for significant fungal infections of freshwater fish and eggs. This group of water molds also infects amphibians.	Mayer, K. (2000) Saprolegnia: There’s a fungus among us. OSU Department of Fisheries and Wildlife. Ruthig, G.R., 2009. Water molds of the genera Saprolegnia and Leptolegnia are pathogenic to the North American frogs Rana catesbeiana and Pseudacris crucifer, respectively. Diseases of aquatic organisms, 84(3), pp.173-178.
Stremenophiles	Eukaryota; __SAR; __Alveolata; __Dinoflagellata; __Dinophyceae; __Gymnodiniphycidae; __Kareniaceae; __Karlodinium; __Karlodinium_micrum	Yes	114	JF791096	Since 1996, three fish kill events associated with blooms of K. micrum have occurred.	Deeds, J.R., Terlizzi, D.E., Adolf, J.E., Stoecker, D.K., and Place, A.R. (2002). Toxic activity from cultures of Karlodinium micrum (Gyrodinium galatheanum)(Dinophyceae)—a dinoflagellate associated with fish mortalities in an estuarine aquaculture facility. Harmful Algae.1(2):169-89.
Stremenophiles	Eukaryota; __SAR; __Stramenopiles; __Diatomea; __Bacillariophytina; __Bacillariophyceae; __Sellaphora; __Sellaphora_pupula	Unknown	95	New.ReferenceOTU256 and New.ReferenceOTU384	The Sellaphora pupula is a species complex that has been isloated and studied from Blackford Pond, Edinburgh, UK.	Mann, D.G., McDonald, S.M., Bayer, M.M., Droop, S.J., Chepurnov, V.A., Loke, R.E., et al. (2004). The Sellaphora pupula species complex (Bacillariophyceae): morphometric analysis, ultrastructure and mating data provide evidence for five new species. Phycologia. 43(4):459-82.
Stremenophiles	Eukaryota; __SAR; __Stramenopiles; __Chrysophyceae; __Chromulinales; __Spumella; __uncultured_marine_eukaryote	Unknown	43	New.CleanUp.ReferenceOTU146732	NA	NA
Metazoa	Eukaryota; __Opisthokonta; __Metazoa; __Gastrotricha; __Chaetonotidae; __Chaetonotus; __Chaetonotus_neptuni	No	73	New.ReferenceOTU799	species was found in a kind of sand calld "Amphioxus-sand". Course sand, which is a kind of substrate in shallow marine environments.	Wilke, U. (1954). Mediterrane Gastrotrichen. Zool. Jahrb., Abt. Syst., 82: 497-550.
Metazoa	Eukaryota; __Opisthokonta; __Metazoa; __Arthropoda; __Hexapoda; __Insecta; __Boyeria; __Boyeria_irene	No	48	FN356042	Dragon fly DNA (commonly called spotted darners) previously dietified in the Sierra Morena Mountains	Dennis, P.R. (2009). Dragonflies and Damselflies of the West. Princeton University Press. ISBN 0-691-12281-4.
Metazoa	Eukaryota; __Opisthokonta; __Metazoa; __Rotifera; __Family_Incertae_Sedis; __invertebrate_environmental_sample	No	27	GU070862	NA	NA
Metazoa	Eukaryota; __Opisthokonta; __Metazoa; __Annelida; __Family_Incertae_Sedis; __Lumbriculidae; __Lumbriculus; __Lumbriculus_variegatus	No	25	AY040693	Lumbriculus variegatus, also known as the blackworm or California blackworm, is a species of worm inhabiting North America and Europe. It lives in shallow-water marshes, ponds, and swamps, feeding on microorganisms and organic materia	Lumbriculus variegatus. (2017, April 17). In Wikipedia, The Free Encyclopedia. Retrieved 00:49, June 26, 2017
Metazoa	Eukaryota; __Excavata; __Metamonada; __Parabasalia; __Tritrichomonadea; __Tritrichomonas; __Tritrichomonas_augusta	Yes	9	AY055802	Tritrichomonas is a genus of single celled flagellated protozoan parasites, some of whose species are known to be pathogens of the bovine reproductive tract as well as the intestinal tract of felines.[Tritrichomonas augusta have been observed in the amphibian Rough-skinned Newt, Taricha granulosa, in certain Northern California coastal counties in the USA.[2]	Buttrey, B.W. (1954). Morphological variations in Tritrichomonas augusta (Alexeieff) from amphibia. Journal of Morphology, 94(1), pp.125-163. Hogan, C.M. (2008) Rough-skinned Newt (Taricha granulosa), Globaltwitcher.
